# Supplementary material for: Porous organic cages as synthetic water channels
Source: Nat Commun. 2020 Oct 1;11:4927. doi: 10.1038/s41467-020-18639-7 (PMC7530991; doi:10.1038/s41467-020-18639-7)
Supplement: Supplementary file 9 — Supplementary Data 1 [file 41467_2020_18639_MOESM9_ESM.xlsx]

## Sheet: Calculation 1
Calculation of Permeability for CC3
mCLR	k2(double)	Diameter of Liposomes (nm)	Diameter of Liposome (m)	Surface Area, S, (m2)	Volume, Vo, (m2)	S/Vo	Vw (0.018L/mol	DelOSM (Osm/L or M)	Permeability (m/s)	Permeability (um/s)	Correction factor	Corrected Permeability (m/s)	Corrected Permeability (um/s)
0.03	54.44	132.17	1.3217e-07	5.48802e-14	1.20892e-21	4.53961e+07	0.018	0.2	0.000333117	333.117	1.875	0.000124919	124.919

## Sheet:  Calculation 2
Surface area of lipid (nm2)	0.35
Surface area of POC nanoaggregate (17 CC3)	22.37
Calculation of single-channel (17-POC) permeability for CC3
fmCLR	Net Permeability (μm/s)	Net Permeability (cm/s)	Corrected Net Permeability (μm/s)	Corrected Net Permeability (cm/s)	Diameter of vesicle (nm)	Surface area of vesicle (cm2)	Total surface area of outer and inner surface of vesicle (nm2)	fmCLR of CC3 nanoaggregate	Number of lipids in a "unit area"	Unit area (nm2)	Number of CC3 nanoaggregates per vesicle	Number of CC3 nanoaggregates per vesicle (round down)	Pa (cm3/s)	Pa (water molecules/s)	Corrected Pa (cm3/s)	Corrected Pa (water molecules/s)
0.03	333.117	0.0333117	124.919	0.0124919	132.17	5.48802e-10	101770	0.00176471	565.667	220.353	230.925	230	7.9485e-14	2.6548e+09	2.98069e-14	9.95549e+08
